# Supplementary material for: Factors influencing treatment success of negative pressure wound therapy in patients with postoperative infections after Osteosynthetic fracture fixation
Source: BMC Musculoskelet Disord. 2017 Jun 7;18:247. doi: 10.1186/s12891-017-1607-0 (PMC5463456; doi:10.1186/s12891-017-1607-0)
Supplement: Additional file 1: — “anonymized data set VAC” (XLS 121 kb) [file 12891_2017_1607_MOESM1_ESM.xls]

## Sheet: Datensatz_Gesamt_10_10_10
id	therapy	group_therapy	age_group	sex	localization	soft-damage	op_reason_compl	op_type	Implant	group_implant	Gr_ICU	ICU_primary	days_ICU	group_op	Gr_bac_iso	bacteria	Gr_prim_germ	germ_2	germ_mix	germ_3	gram	Gr_Gram	metab	Gr_metab	Gr_bac_amount	CRP- Initial	Gr_CRP_I	CRP- Maximal	Gr_CRP_M	CRP-discharge	Gr_CRP_E	urea	creatinine	n_vac_change	Gr_vac_change	bac_change	bac_after_change	Gr_cure	Gr_length_stay_I	Gr_Implantat_consol	Gr_wound_closure	relapse	n_further_change	n_change_free-done	Gr_final	gr_ext_infection	kind_wound_infection	Gr_Woundinfection
0	Prothesis	2	50-60	male	3	3	Prothese, primär	open	K-TEP (LCS)	2	2	2	2	1	1	Staphylococcus aureus	8	keine	2	keine	positiv	1	fakultativ Anaerob	3	3	372	5	372	4	26	1	33	1	0	1	0	keiner	1	2	2	1	0	0	nie	2	2	secondary	2
1	Osteosynthesis	1	80-90	female	3	1	Arthrodese	open	LCP	1	2	2	3	2	1	Staphylococcus aureus	8	Providencia stuarti	1		positiv	1	fakultativ Anaerob	3	3	42	1	42	1	28	1	15	0	0	1	0		2	2	2	1	1	2	0	5	2	secondary	2
2	Osteosynthesis	1	20-30	male	4	1	Osteosynthese	open	LCP	1	1		0	1	1	Enterobacter cloacae	3		2		negativ	2	fakultativ Anaerob	3	1	230	5	315	4	42	1	28	1	3	4	0		1	4	1	3	0	3	0	1	2	postoperativ	1
3	Prothesis	2	70-80	male	6	3	Prothesenwechsel	open	Hüft- TEP	1	2	1	2	2	1	Staphylococcus epidermididis	9		2		positiv	1	fakultativ Anaerob	3	4	28	1	138	2	22	1	1	1	0	1	0		2	2	2	1	0	0	0	3	2	secondary	2
4	soft tissue op	3	0-10	male	4	1	Weichteileingriff	open	Keins		1		0	1	2	keinen	1		2			3		6	5		6		6		6			0	1	0		1	5		1	0	0	0	1	1	postoperativ	1
5	Osteosynthesis	1	70-80	male	5	3	Spondylodese	open	Fixateur interne	7	1		0	1	1	Staphylococcus epidermididis	9		2		positiv	1	fakultativ Anaerob	3	3	137	3	191	2	41	1	56	1	0	1	1	Enterococcus faecium	1	1	1	1	0	0	0	1	2	postoperativ	1
6	Osteosynthesis	1	70-80	male	5	3	Spondylodese	open	Fixateur interne	7	1		0	1	1	Staphylococcus epidermididis	9		2		positiv	1	fakultativ Anaerob	3	3	40	1	102	2	16	1			1	2	0		1	1	1	3	1	1	0	1	2	postoperativ	1
7	soft tissue op	3	20-30	female	4	1	Injektionstherapie	open			1		0	1	1	Staphylococcus aureus	8	Peptoniphilis asaccharolyticus	1		positiv	1	fakultativ Anaerob	3	3	18	1	18	1	3	1	24	1	0	1	0		1	5		1	0	0	0	1	1	postoperativ	1
8	Osteosynthesis	1	80-90	female	4	1	Osteosynthese	open	Drittelrohrplatte	1	1		0	2	2	keinen	1		2			3		6	5	3	1	3	1	3	1	49	1	0	1	0		1	2	2	2	0	0	0	1	2	secondary	2
9	soft tissue op	3	70-80	male	4	1	Injektionstherapie	open			1		0	3	1	Staphylococcus aureus	8		2		positiv	1	fakultativ Anaerob	3	1	4	1	6	1	6	1	98	2	0	1	0		1	5		2	0	0	0	1	1	postoperativ	1
10	Prothesis	2	40-50	male	6	3	Prothese, primär	open	Hüft- TEP	1	1		0	2	1	Staphylococcus aureus	8		2		positiv	1	fakultativ Anaerob	3	3	256	5	256	3	10	1	30	1	0	1	0		2	2	2	1	0	0	0	3	2	postoperativ	1
11	soft tissue op	3	50-60	female	4	1	Weichteileingriff	open			1		0	1	2	keinen	1		2			3		6	5	19	1	40	1	14	1	13	0	0	1	0		1	5		2	0	0	0	1	1	postoperativ	1
14	Prothesis	2	50-60	female	6	3	Prothese, primär	open	Hüft- TEP	1	2	2	1	1	1	Staphylococcus epidermididis	9		2		positiv	1	fakultativ Anaerob	3	4	111	3	361	4	4	1	37	1	0	1	0		1	3	2	1	0	0	0	1	2	secondary	2
15	Osteosynthesis	1	60-70	female	8	3	Rearthrodese	open	K-Draht	4	1		0	2	1	Staphylococcus aureus	8		2		positiv	1	fakultativ Anaerob	3	2	9	1	9	1	3	1		1	0	1	0		2	2	2	1	0	0	0	2	2	secondary	2
16	Prothesis	2	70-80	male	6	3	Prothese, primär	open	Hüft- TEP	1	1		0	1	1	Streptococcus agalactiae	10		2		positiv	1	fakultativ Anaerob	3	3	274	3	274	3	83	2	65	1	0	1	0		1	1	1	1	0	0	0	1	2	secondary	2
17	Prothesis	2	60-70	female	6	3	Prothesenwechsel	open	Hüft- TEP	1	2	1	11	1	1	Staphylococcus aureus	8		2		positiv	1	fakultativ Anaerob	3	2	81	1	81	1	16	1	18	0	1	2	1	CNS	1	1	1	1	1	1	0	1	2	secondary	2
18	Osteosynthesis	1	50-60	male	4	3	Osteosynthese	closed	Drittelrohrplatte	1	1		0	2	1	Streptococcus agalactiae	10		2		positiv	1	fakultativ Anaerob	3	2	144	3	253	3	78	2	186	7	1	2	1	Staphylococcus aureus	2	2	2	2	1	2	1	6	2	secondary	2
19	soft tissue op	3	80-90	female	3	3	Weichteileingriff	open			1		0	1	1	Staphylococcus aureus	8		2		positiv	1	fakultativ Anaerob	3	3	92	2	92	1	11	1	77	1	0	1	0		1	5		1	0	0	0	1	1	postoperativ	1
20	Osteosynthesis	1	40-50	male	4	1	Materialentfernung	open	Fixateur externe	6	1		0	2	1	Peptostreptococcus species	15		2		positiv	1	Anaerob	2	4	221	5	221	3	24	1	27	1	1	2	0		2	2	2	1	1	2	1	6	1	postoperativ	1
21	Osteosynthesis	1	60-70	male	4	3	Osteosynthese	open	Fixateur externe	6	1		0	2	1	Staphylococcus aureus	8		2		positiv	1	fakultativ Anaerob	3	1	44	1	6	1	1	1		1	2	3	0		1	3	2	5	1	3	1	1	1	postoperativ	1
22	Osteosynthesis	1	40-50	female	4	2	Spongioseauffüllung	open	Platte	1	1		0	1	1	Pseudomonas aeroguinosa	13	Enterococcus faecium	1		negativ	2	Aerob	1	2	20	1	78	1	3	1	37	1	3	4	0		2	3	2	1	0	9	0	6	2	secondary	2
23	Prothesis	2	70-80	male	3	3	Prothese, primär	open	Hüft- TEP	1	2	2		1	1	Enterobacter cloacae	3		2		negativ	2	fakultativ Anaerob	3	2	45	1	189	2	5	1	115	3	2	3	1	Enterococcus faecium	1	1	1	1	0	3	1	1	2	postoperativ	1
24	Osteosynthesis	1	80-90	female	3	1	Osteosynthese	open	Cerclage	5	1		0	2	1	Enterococcus faecalis	4		2		positiv	1	fakultativ Anaerob	3	4	8	1	25	1	6	1	33	1	2	3	1	CNS	1	2	2	2	0	2	0	1	2	postoperativ	1
25	soft tissue op	3	60-70	female	3	3	Punktion-Knie	closed			1		0	1	1	Streptococcus pyogenes	25		2		positiv	1	fakultativ Anaerob	3	2	255	5	255	3	14	1	28	0	2	3	0		2	5		1	0	2	0	6	2	postoperativ	1
26	Prothesis	2	40-50	male	3	3	Prothese, primär	open	K-TEP (LCS)	2	2	2	3	1	1	Staphylococcus aureus	8	Staphylococcus epidermididis	1	Staphylococcus saphrolyticus	positiv	1	fakultativ Anaerob	3	4	227	5	227	3	9	1	59	1	0	1	1	CNS	2	2	2	1	1	0	0	2	2	secondary	2
28	Osteosynthesis	1	60-70	male	5	3	Spondylodese	open	Fixateur interne	7	2		11	4	1	Staphylococcus aureus	8		2		positiv	1	fakultativ Anaerob	3	1	158	4	158	2	22	1	88	1	2	3	0		1	3	2	1	1	3	1	1	2	secondary	2
29	soft tissue op	3	50-60	male	4	3	Weichteileingriff	open			1		0	1	1	Staphylococcus epidermididis	9		2		positiv	1	fakultativ Anaerob	3	4	38	1	38	1	30	1			1	2	0		2	5		3	0	1	0	6	2	postoperativ	1
30	Osteosynthesis	1	30-40	female	4	1	Osteosynthese	open	Drittelrohrplatte	1	1		0	4	1	Staphylococcus epidermididis	9		2		positiv	1	fakultativ Anaerob	3	3	31	1	54	1	0	1	19	0	3	4	1	Peptostreptococcus species	1	2	2	1	1	3	0	1	2	postoperativ	1
31	soft tissue op	3	30-40	female	3	3	Arthroskopie-Knie	closed			2	2	11	1	1	E.coli	2	Enterococcus faecalis	1		negativ	2	fakultativ Anaerob	3	1	227	5	227	3	157	4	70	1	1	2	1	CNS	1	5		1	0	3	2	1	2	postoperativ	1
32	Osteosynthesis	1	60-70	female	4	3	Osteosynthese	open	Drittelrohrplatte	1	1		0	3	1	Enterococcus faecalis	4		2		positiv	1	fakultativ Anaerob	3	2	18	1	18	1	10	1	22	1	1	2	0		1	3	2	1	0	1	0	1	2	secondary	2
33	Osteosynthesis	1	10-20	female	4	2	Osteosynthese	open	Fixateur externe	6	2	1	4	3	2	keinen	1		2			3		6	5		6		6		6	37	1	0	1	0		1	3	2	2	1	7	0	1	2	postoperativ	1
34	Prothesis	2	80-90	female	6	3	Prothesenwechsel	open	Hüft- TEP	1	2	2	5	2	1	Staphylococcus auricularis	12	Staphylococcus capitis	1		positiv	1	fakultativ Anaerob	3	3	36	1	44	1	7	1	25	1	1	2	0		1	2	2	1	0	2	1	1	2	secondary	2
35	Osteosynthesis	1	50-60	male	4	1	Osteosynthese	open	Platte	1	1		0	2	1	Staphylococcus aureus	8		2		positiv	1	fakultativ Anaerob	3	1	178	4	178	2	21	1	30	1	1	2	0		1	2	2	2	0	1	0	1	2	secondary	2
36	Prothesis	2	80-90	female	3	3	Prothesenwechsel	open	Hüft- TEP	1	2	2	7	2	1	Enterococcus faecalis	4		2		positiv	1	fakultativ Anaerob	3	1	30	1	70	1	16	1	23	0	5	6	0		2	2	2	1	0	5	0	3	2	secondary	2
37	Osteosynthesis	1	60-70	male	4	3	Arthrodese	open	K-Draht	4	2	2	30	2	2	keinen	1		2			2		6	5	76	2	184	2	95	2	205	5	0	1	0		2	2	2	6	0	4	0	5	2	secondary	2
38	Osteosynthesis	1	70-80	male	4	3	Osteosynthese	closed	Drittelrohrplatte	1	2	1	13	1	1	Staphylococcus aureus	8		2		positiv	1	fakultativ Anaerob	3	1	117	3	268	3	159	4	58	1	0	1	0		2	1	1	7	0	1	0	5	2	postoperativ	1
39	Prothesis	2	50-60	male	6	3	Prothese, primär	open	Hüft- TEP	1	1		0	2	1	Mycobacterium genavense	7		2		säurefest	.	Aerob	1	1	119	3	230	3	168	4	47	1	1	2	0		2	2	2	1	1	1	0	3	2	secondary	2
40	Osteosynthesis	1	60-70	male	4	3	Osteosynthese	open	LCP	1	1		0	4	1	MRSA	6	Stenotrophomonas maltophiliae	1		positiv	1	fakultativ Anaerob	3	1	2	1	15	1	5	1	33	1	2	3	0		1	3	2	1	0	3	1	1	2	postoperativ	1
41	Osteosynthesis	1	70-80	male	5	3	Materialentfernung	open	Fixateur interne	7	2	2	1	1	1	Staphylococcus haemolyticus	18	Enterococcus faecalis	1	Pseudomonas aeroguinosa	positiv	1	fakultativ Anaerob	3	3	9	1	50	1	5	1	23	1	2	3	0		1	5		1	0	3	1	1	2	postoperativ	1
42	soft tissue op	3	60-70	female	8	1	Weichteileingriff	open			2	2	2	1	1	Staphylococcus epidermididis	9		2		positiv	1	fakultativ Anaerob	3	3	313	5	313	4	14	1		3	1	2	1	Staphylococcus species	2	5		4	0	1	0	4	2	postoperativ	1
43	Osteosynthesis	1	30-40	female	4	2	Osteosynthese	open	Fixateur externe	6	2	2	11	4	1	Enterobacter aerogenes	16	Citrobacter braakii	1	Pseudomonas species	negativ	2	Anaerob	2	1	160	4	160	2	7	1	34	0	1	2	0		2	3	2	4	0	2	1	4	2	postoperativ	1
44	Osteosynthesis	1	20-30	male	3	1	Osteosynthese	open	Cerclage	5	1		0	3	1	Staphylococcus aureus	8	Enterococcus faecalis	1		positiv	1	fakultativ Anaerob	3	1	3	1	126	2	10	1	22	1	7	6	0		2	2	2	3	1	9	2	6	2	secondary	2
45	Prothesis	2	80-90	female	3	3	Prothese, primär	open	Hüft- TEP	1	2	2	36	2	1	Staphylococcus aureus	8		2		positiv	1	fakultativ Anaerob	3	1	281	5	281	3	9	1	201	3	2	3	1	CNS	2	2	2	1	0	3	1	3	2	postoperativ	1
46	Osteosynthesis	1	30-40	male	8	3	Osteosynthese	open	Sandersplatte	1	1		0	1	1	Enterobacter cloacae	3	Stenotrophomonas maltophilia	1	Acinetobacter baumannii	negativ	2	Anaerob	2	2	4	1	107	2	17	1	28	1	0	1	0		1	4	1	2	1	1	1	1	2	postoperativ	1
47	Osteosynthesis	1	70-80	female	1	3	Osteosynthese	open	K-Draht	4	1		0	2	1	Staphylococcus aureus	8		2		positiv	1	fakultativ Anaerob	3	2	3	1	3	1	0	1			2	3	0		1	2	2	2	1	3	1	1	2	secondary	2
48	Osteosynthesis	1	70-80	female	1	3	Osteosynthese	closed	Flexnail	3	2	2	7	1	1	Staphylococcus aureus	8		2		positiv	1	fakultativ Anaerob	3	2	28	1	216	3	25	1	24	1	2	3	0		1	4	1	2	1	2	0	1	2	postoperativ	1
49	Osteosynthesis	1	50-60	male	5	3	Materialentfernung	open	Fixateur interne	7	1		0	1	1	Staphylococcus aureus	8		2		positiv	1	fakultativ Anaerob	3	2	207	5	207	3	10	1	26	1	1	2	0		1	4	1	1	0	1	0	1	2	postoperativ	1
50	Prothesis	2	70-80	female	4	3	Prothese, primär	open	K-TEP (LCS)	2	2	2	8	1	1	Staphylococcus aureus	8		2		positiv	1	fakultativ Anaerob	3	3	92	2	187	2	135	3	169	2	1	2	0		1	1	1	1	0	1	0	1	2	secondary	2
52	Prothesis	2	70-80	male	6	3	Prothesenwechsel	open	Hüft- TEP	1	2	2	17	1	1	Staphylococcus aureus	8		2		positiv	1	fakultativ Anaerob	3	2	115	3	115	2	45	1	79	1	1	2	0		2	1	1	1	0	1	0	5	2	secondary	2
53	Osteosynthesis	1	70-80	male	3	3	Osteosynthese	open	95° Condylenplatte	1	1		0	1	1	Pseudomonas aeroguinosa	13	Enterococcus faecium	1	VRE	negativ	2	Aerob	1	3	221	5	221	3	56	2	65	2	0	1	1	Staphylococcus aureus	2	2	2	1	1	9	0	5	2	postoperativ	1
54	Osteosynthesis	1	30-40	male	4	3	Osteosynthese	open	Drittelrohrplatte	1	1		0	1	1	Pseudomonas aeroguinosa	13		2		negativ	2	Aerob	1	1	38	1	60	1	3	1		1	1	2	0		1	4	1	1	1	0	0	1	2	postoperativ	1
55	Osteosynthesis	1	60-70	female	8	3	Osteosynthese	open	K-Draht	4	1		0	1	1	Staphylococcus aureus	8	Enterococcus faecalis	1		positiv	1	fakultativ Anaerob	3	1	3	1	3	1	3	1	26	1	1	2	0		1	4	1	1	0	1	0	1	2	secondary	2
56	Prothesis	2	70-80	female	6	3	Prothese, primär	open	Hüft- TEP	1	1		0	2	1	E.coli	2		2		negativ	2	fakultativ Anaerob	3	3	374	5	374	4	12	1	123	1	0	1	0		2	2	2	1	0	0	0	3	2	secondary	2
57	soft tissue op	3	40-50	male	3	3	Oberschenkelprellung	open			1		0	1	1	Staphylococcus aureus	8		2		positiv	1	fakultativ Anaerob	3	2	4	1	265	3	6	1		1	3	4	1	Peptostreptococcus species	1	5		1	1	3	0	1	2	postoperativ	1
58	soft tissue op	3	30-40	male	4	1	Weichteileingriff	open			1		0	1	1	Proteus mirabilis	22	Acinetobacter Iwoffii	1	Streptocopccus aginosa	negativ	2	fakultativ anaerob	3	3	3	1	55	1	3	1	13	1	0	1	0		1	5		1	1	0	nie	1	1	postoperativ	1
59	Osteosynthesis	1	80-90	female	3	1	Osteosynthese	open	Liss- Femur	1	2	2	8	2	1	Staphylococcus lugdunensis	20		2		positiv	1	fakultativ Anaerob	3	3	220	5	265	3	79	2	45	1	1	2	1	Bacillus circulans	2	3	2	1	1	1	0	2	2	secondary	2
60	Osteosynthesis	1	60-70	male	1	3	Weichteileingriff	open	Philosplatte	1	1		0	1	1	Staphylococcus epidermididis	9		2		positiv	1	fakultativ Anaerob	3	3	3	1	143	2	3	1			0	1	1	Clostridium species	1	4	1	1	0	0	nie	1	2	postoperativ	1
61	soft tissue op	3	30-40	male	4	2	Amputation	open			2	2	5	1	1	Staphylococcus aureus	8		2		positiv	1	fakultativ Anaerob	3	3	371	5	373	4	24	1	38	1	1	2	0		2	5		4	0	1	0	4	2	secondary	2
62	soft tissue op	3	70-80	male	3	1		open			2	2	12	1	1	Bacillus species	14	Pseudomonas putide	1	Rhizobium radiobacter	positiv	1	Fakultativ aerob	4	3	3	1	323	4	26	1	43	1	nie	7	1	Enterococcus faecium	1	5		2	0	5	nie	1	2	postoperativ	1
63	Osteosynthesis	1	50-60	male	4	3	Osteosynthese	open		8	1		0	1	1	Staphylococcus epidermididis	9		2		positiv	1	fakultativ Anaerob	3	3	24	1	408	5	5	1			6	6	1	Staphylococcus aureus	1	4	1	3	1	6	0	1	2	postoperativ	1
64	Prothesis	2	70-80	male	6	3	Prothese, primär	open	Hüft- TEP	1	2	2	4	2	1	Staphylococcus epidermididis	9		2		positiv	1	fakultativ Anaerob	3	3	33	1	107	2	40	1	40	1	nie	7	1	Staphylococcus aureus	2	2	2	2	0	1	nie	3	2	secondary	2
65	Prothesis	2	60-70	male	3	3	Prothesenwechsel	open	Hüft- TEP	1	2	1	9	1	1	Staphylococcus aureus	8	Staphylococcus capitis	1	Staphylococcus hominis	positiv	1	fakultativ Anaerob	3	1	475	5	475	5		6	163	2	0	1	0		2	1	1	2	0	0	nie	5	2	secondary	2
66	Osteosynthesis	1	40-50	male	4	3	Re-Korrekturathrodese	open	Schraube	2	1		0	3	1	Pseudomonas aeroguinosa	13		2		negativ	2	Aerob	1	3	3	1	210	3	8	1	22	1	0	1	1		2	2	2	4	1	3	nie	4	2	secondary	2
67	Osteosynthesis	1	50-60	female	8	2	Osteosynthese	open	K-Draht	4	2	2	4	1	1	Bacillus species	14		2		positiv	1	Fakultativ aerob	4	1	66	2	101	2	4	1	34	1	5	6	1	Clostridium sporogenes	1	3	2	2	0	7	2	1	2	secondary	2
68	Osteosynthesis	1	40-50	male	4	1	Osteosynthese	open	Pilon Platte	1	1		0	4	1	Staphylococcus aureus	8		2		positiv	1	fakultativ Anaerob	3	1	1	1	6	1	1	1	46	1	7	6	1	CNS	2	3	2	3	1	7	0	2	2	secondary	2
69	Osteosynthesis	1	30-40	male	8	1	Osteosynthese	open		8	1		0	1	1	Pseudomonas aeroguinosa	13		2		negativ	2	Aerob	1	1	17	1	17	1	3	1	3	1	3	4	0		1	4	1	2	0	4	1	1	2	postoperativ	1
70	soft tissue op	3	30-40	male	6	3		open			1		0	1	1	Staphylococcus aureus	8		2		positiv	1	fakultativ Anaerob	3	3	286	5	286	3	10	1	27	1	0	1	0		1	5		1	0	1	nie	1	2	postoperativ	1
71	soft tissue op	3	70-80	male	1	3		open			2	2	18	1	1	Staphylococcus epidermididis	9		2		positiv	1	fakultativ Anaerob	3	4	198	4	250	3	44	1	49	1	2	3	0		1	5		1	1	3	1	1	2	postoperativ	1
72	soft tissue op	3	80-90	male	1	3		open			2	2	4	1	1	Staphylococcus aureus	8		2		positiv	1	fakultativ Anaerob	3	2	89	2	89	1	22	1	34	1	1	2	0		1	5		1	0	1	0	1	2	secondary	2
73	Osteosynthesis	1	50-60	male	4	3	Osteosynthese	open	LCP	1	1		0	2	1	Staphylococcus aureus	8		2		positiv	1	fakultativ Anaerob	3	1	212	5	260	3	23	1	20	1	1	2	0		1	2	2	3	0	2	1	1	2	secondary	2
74	Osteosynthesis	1	70-80	male	4	3	Osteosynthese	open	Drittelrohrplatte	1	2	2	2	1	1	Staphylococcus aureus	8		2		positiv	1	fakultativ Anaerob	3	1	147	3	147	2	6	1	21	1	0	1	0		1	1	1	3	0	0	0	1	2	postoperativ	1
75	Osteosynthesis	1	60-70	male	8	3	Osteosynthese	open	Sandersplatte	1	1		0	1	1	Staphylococcus aureus	8		2		positiv	1	fakultativ Anaerob	3	2	112	3	186	2	10	1	29	1	0	1	0		1	1	1	1	0	0	.	1	2	postoperativ	1
76	soft tissue op	3	50-60	male	4	3	Weichteileingriff	open			1		0	1	1	Staphylococcus aureus	8		2		positiv	1	fakultativ Anaerob	3	2	1	1	20	1	2	1	22	1	2	3	0		1	5		2	1	3	1	1	2	postoperativ	1
77	soft tissue op	3	30-40	female	2	2	Weichteileingriff	open			1		0	1	1	Bacillus species	14	Pseudomonas species	1		positiv	1	Fakultativ aerob	4	2	3	1	69	1	4	1	120	3	1	2	0		1	5		1	0	1	0	1	2	postoperativ	1
78	Osteosynthesis	1	50-60	female	4	3	Osteosynthese	open	LCP	1	1		0	2	2	keinen	1		2			3		6	5	69	2	69	1	11	1	29	1	0	1	0		1	3	2	1	0	1	1	1	2	postoperativ	1
79	Osteosynthesis	1	40-50	male	4	2	Osteosynthese	open	LCP	1	2	2	11	1	1	Bacillus species	14		2		positiv	1	Fakultativ aerob	4	3		6		6	80	2	41	1	0	1	1	Enterococcus faecalis	2	3	2	1	1	2	nie	4	2	postoperativ	1
80	Osteosynthesis	1	40-50	male	3	2	Osteosynthese	open	Liss	1	2	2	11	1	1	Bacillus species	14		2		positiv	1	Fakultativ aerob	4	3		6		6	80	2	41	1	0	1	1	Enterococcus faecalis	2	3	2	1	1	2	nie	4	2	postoperativ	1
81	Osteosynthesis	1	40-50	male	4	2		open	Liss	1	2	2	11	1	1	Bacillus species	14		2		positiv	1	Fakultativ aerob	4	3		6		6	80	2	41	1	0	1	1	Enterococcus faecalis	2	3	2	1	1	2	nie	4	2	postoperativ	1
82	Osteosynthesis	1	30-40	male	4	1	Reosteosynthese	open	Fixateur externe	6	1		0	3	1	MRSA	6		2		positiv	1	fakultativ Anaerob	3	1	17	1	17	1	2	1	19	1	4	5	1	Pseudomonas aeroguinosa	2	4	1	1	1	4	0	6	2	secondary	2
83	Osteosynthesis	1	20-30	male	5	3	Osteosynthese	open	Fixateur interne	7	2	2	4	2	2	keinen	1		2			3		6	5	31	1	90	1	7	1		1	0	1	0		1	2	2	1	0	0	0	1	2	secondary	2
84	Osteosynthesis	1	20-30	male	4	3	Osteosynthese	open	Pilonplatte	1	1		0	1	1	Staphylococcus aureus	8		2		positiv	1	fakultativ Anaerob	3	3	75	2	75	1	34	1	20	1	1	2	0		1	1	1	1	0	1	0	1	2	postoperativ	1
85	Osteosynthesis	1	80-90	male	6	3	Osteosynthese	open	LCP	1	2	1	11	1	1	Staphylococcus aureus	8		2		positiv	1	fakultativ Anaerob	3	2	413	5	413	5	70	2	114	3	3	4	0		1	1	1	1	0	3	0	1	2	secondary	2
86	soft tissue op	3	80-90	female	5	2		open			2	2	1	1	2	keinen	1		2			3		6	5	140	3	140	2	8	1	30	1	0	1	0		1	5		5	0	0	0	1	1	secondary	2
87	soft tissue op	3	60-70	male	4	2	Amputation	open			1		0	1	1	Pseudomonas aeroguinosa	13	Klebsiella pneumoniae	1		negativ	2	Aerob	1	2	69	2	172	2	4	1		1	2	3	0		2	5		1	0	2	0	4	2	secondary	2
88	Osteosynthesis	1	30-40	male	8	3	Osteosynthese	open	Sandersplatte	1	1		0	4	1	Pseudomonas aeroguinosa	13	Peptostreptococcus Species	1		negativ	2	Aerob	1	1	16	1	16	1	3	1	36	1	0	1	0		1	3	2	5	0	3	nie	1	2	postoperativ	1
89	Prothesis	2	60-70	female	3	3	Prothese, primär	open	Hüft- TEP	1	2	2	10	2	1	Staphylococcus aureus	8		2		positiv	1	fakultativ Anaerob	3	3	71	2	122	2	12	1	14	1	1	2	0		2	2	2	1	0	1	0	3	2	secondary	2
90	Osteosynthesis	1	40-50	male	3	3	Osteosynthese	open	DCS	2	2	1	18	1	2	keinen	1		2			3		6	5	3	1	153	2	13	1	31	1	0	1	0		1	1	1	1	1	2	2	1	2	postoperativ	1
91	soft tissue op	3	40-50	male	4	3	Osteosynthese	open	Liss	1	2	1	18	1	2	keinen	1		2			3		6	5	3	1	153	2	13	1	31	1	0	1	0		1	5		1	0	1	0	1	2	postoperativ	1
92	Osteosynthesis	1	50-60	male	4	3	Reosteosynthese	open	Liss- Tibia	1	1		0	1	1	Enterobacter cloacae	3		2		negativ	2	Fakultativ anaerob	3	2	30	1	30	1	19	1	29	1	2	3	0		1	2	2	1	0	3	1	1	2	secondary	2
93	Prothesis	2	70-80	female	3	3	Prothese, primär	open	Duokopfprothese	1	2	1	5	2	2	keinen	1		2			3		6	5	276	5		6		6	82	1	0	1	0		2	2	2	7	0	0	nie	5	2	postoperativ	1
94	soft tissue op	3	50-60	male	4	1	Sehnenrekonstruktion	open			1		0	1	1	Peptostreptococcus Species	15		2		positiv	1	fakultativ Anaerob	3	2	3	1	3	1	3	1	17	1	1	2	0		1	5		1	0	1	0	1	1	secondary	2
96	soft tissue op	3	40-50	male	4	3		open			1		0	1	1	Staphylococcus aureus	8		2		positiv	1	fakultativ Anaerob	3	1	92	2	210	3	5	1	49	1	0	1	0		1	5		1	0	0	nie	1	1	secondary	2
97	soft tissue op	3	40-50	male	4	1					1		0	1	2	keinen	1		2			3		6	5	3	1	3	1	3	1	23	1	0	1	0		1	5		1	0	0	0	1	1	secondary	2
98	Prothesis	2	80-90	male	3	3	Prothesenwechsel	open	K-TEP (LCS)	2	2	2	7	2	1	Staphylococcus epidermididis	9	Staphylococcus epidermididis	1		positiv	1	fakultativ Anaerob	3	3	28	1	92	1	14	1	36	1	0	1	1	ESBL	2	3	2	3	0	4	nie	2	2	secondary	2
99	Osteosynthesis	1	40-50	male	3	3	Osteosynthese	open	Drittelrohrplatte	1	1		0	1	2	keinen	1		2			3		6	5	1	1	9	1	1	1	24	1	0	1	0		1	4	1	5	0	1	1	1	2	secondary	2
100	Prothesis	2	>90	female	3	3	Prothese, primär	open	Duokopfprothese	1	2	2	3	2	1	MRSA	6		2		positiv	1	fakultativ Anaerob	3	2	299	5	299	3	127	3	48	1	0	1	0		2	2	2	1	0	0	nie	5	2	secondary	2
101	Osteosynthesis	1	70-80	male	3	2	Osteosynthese	open	Fixateur externe	6	2	1	8	4	1	Staphylococcus epidermididis	9		2		positiv	1	fakultativ Anaerob	3	3		6	218	3	60	2	46	1	2	3	1	Clostridium specie	1	1	1	1	1	3	1	1	2	postoperativ	1
102	soft tissue op	3	40-50	female	3	2	Weichteileingriff	open			1		0	1	1	Enterobacter aerogenes	16	Enterobacter cloacae	1		negativ	2	fakultativ Anaerob	3	1	116	3	290	3	12	1	25	1	1	2	1	CNS	1	5		1	0	1	0	1	2	postoperativ	1
103	Osteosynthesis	1	30-40	male	4	3	Osteosynthese	open	Drittelrohrplatte	1	1		0	4	1	E. coli	2	Streptococcus agalagticae	1		negativ	2	fakultativ Anaerob	3	1	1	1	2	1	1	1	14	0	4	5	1	CNS	1	2	2	2	0	5	1	1	2	postoperativ	1
104	Prothesis	2	70-80	female	3	3	Materialentfernung	open	Platte	1	2	2	2	2	1	Staphylococcus epidermididis	9		2		positiv	1	fakultativ Anaerob	3	4	3	1	59	1	3	1	31	1	0	1	0		1	3	2	1	0	0	0	1	2	secondary	2
105	Osteosynthesis	1	60-70	male	5	3	Osteosynthese	open	Fixateur interne	7	2	2	13	1	1	Staphylococcus epidermididis	9		2		positiv	1	fakultativ Anaerob	3	4	15	1	115	2	6	1	37	1	0	1	0		1	1	1	1	1	0	0	1	2	postoperativ	1
106	Osteosynthesis	1	40-50	male	4	3	Osteosynthese	open	LCP	1	1		0	1	1	Streptococcus equisimilis	19		2		positiv	1	Fakultativ anaerob	3	3	343	5	343	4	7	1		1	1	2	0		1	4	1	1	1	2	1	1	2	secondary	2
107	Osteosynthesis	1	30-40	female	8	3	Osteosynthese	open	Sandersplatte	1	2	1	5	2	1	Staphylococcus aureus	8		2		positiv	1	fakultativ Anaerob	3	1	3	1	117	2	4	1	21	1	1	2	0		1	2	2	1	1	1	0	1	2	secondary	2
108	Prothesis	2	70-80	female	3	3	Prothese, primär	open	K-TEP (LCS)	2	1		0	1	2	keinen	1		2			3		6	5	389	5		6		6	53	2	0	1	0		2	5		7	0	0	0	8	2	secondary	2
109	soft tissue op	3	10-20	male	6	2	Weichteileingriff	open			2	1	7	1	1	E.coli	2	Bacteroides species	1		negativ	2	Fakultativ anaerob	3	2		6	172	2	8	1	33	1	2	3	0		1	5		3	0	9	7	1	2	postoperativ	1
110	Osteosynthesis	1	60-70	male	3	3	Osteosynthese	open	PFN-a	3	1		0	2	2	keinen	1		2			3		6	5		6		6		6			0	1	0		2	2	2	7	0	2	nie	5	2	postoperativ	1
111	soft tissue op	3	70-80	female	4	3	Weichteileingriff	open			1		0	1	1	Staphylococcus aureus	8		2		positiv	1	fakultativ Anaerob	3	1	4	1	15	1	15	1	53	1	0	1	0		2	5		1	1	1	0	6	2	secondary	2
112	Prothesis	2	40-50	male	1	3	Prothese, primär	open	Epoca-Resurfacing	3	1		0	1	1	Staphylococcus aureus	8	Staphylococcus epidermididis	1		positiv	1	fakultativ Anaerob	3	2	63	2	239	3	16	1			0	1	0		1	1	1	1	0	0	0	1	2	postoperativ	1
113	soft tissue op	3	70-80	male	5	3	Nukleotomie	open			2	2	6	1	1	Stenotrophomonas maltophiliae	23	Enterococcus faecalis	1		negativ	2	fakultativ Anaerob	3	3	33	1	159	2	20	1	67	1	0	1	0		1	5		1	1	0	0	1	2	postoperativ	1
114	Prothesis	2	70-80	male	3	3	Prothese, primär	open	Hüft- TEP	1	1		0	2	1	E. coli	2		2		negativ	2	fakultativ Anaerob	3	1	12	1	158	2	42	1	31	1	3	4	0		2	2	2	1	0	3	0	3	2	secondary	2
115	soft tissue op	3	70-80	female	4	3	Weichteileingriff	open			1		0	1	2	keinen	1		2			3		6	5	184	4	187	2	51	2	17	1	0	1	0		1	5		1	0	0	0	1	2	secondary	2
117	soft tissue op	3	60-70	female	6	2		open			2	2	13	1	1	Staphylococcus aureus	8	E. coli	1	Enterococcus faecalis	positiv	1	fakultativ Anaerob	3	2	75	2	245	3	46	1	51	0	0	1	0		1	5		5	0	0	0	1	2	secondary	2
118	Osteosynthesis	1	60-70	male	4	3	Osteosynthese	open	Liss- Tibia	1	1		0	2	2	keinen	1		2			3		6	5	54	2	62	1	29	1	30	1	0	1	0		1	2	2	1	0	3	0	1	2	secondary	2
119	Osteosynthesis	1	30-40	male	5	3	Korrekturspondylodese	open	Fixateur interne	7	1		0	2	1	ESBL	21	MRSA	1	Acinetobacter baumannii	negativ	2	fakultativ Anaerob	3	3	95	2	222	3	76	2	50	1	0	1	0		1	2	2	1	0	1	nie	1	2	secondary	2
120	Osteosynthesis	1	30-40	male	3	3	Osteosynthese	open	Liss- Tibia	1	1		0	4	1	MRSA	6		2		positiv	1	fakultativ Anaerob	3	3	95	2	222	3	76	2	50	1	0	1	0		1	2	2	1	0	0	0	1	2	secondary	2
121	Osteosynthesis	1	50-60	male	5	3	Osteosynthese	open	Fixateur interne	1	2	2	4	1	1	E.coli	2		2		negativ	2	fakultativ Anaerob	3	2	13	1	218	3	32	1	32	1	2	3	1	Enterococcus faecalis	1	1	1	1	0	2	0	1	2	postoperativ	1
122	Osteosynthesis	1	40-50	male	2	3	Osteosynthese	open	Rekoplatte	1	1		0	1	1	Staphylococcus aureus	8		2		positiv	1	fakultativ Anaerob	3	2	104	3	104	2	3	1	26	1	0	1	1	CNS	1	4	1	1	0	1	nie	1	2	postoperativ	1
123	soft tissue op	3	40-50	female	6	3	Weichteileingriff	open			1		0	1	2	keinen	1		2			3		6	5	169	4	214	3	214	5	38	2	0	1	0		1	5		1	0	0	0	1	2	secondary	2
124	soft tissue op	3	70-80	male	1	3	Manschettenrekonstruktion	open			1		0	1	1	Staphylococcus aureus	8		2		positiv	1	fakultativ Anaerob	3	3	88	2	88	1	3	1	137	2	1	2	0		1	5		1	0	2	1	1	2	secondary	2
125	soft tissue op	3	20-30	female	3	3	Punktion Knie	closed			1		0	1	2	keinen	1		2			3		6	5	65	2	184	2	6	1			0	1	0		1	5		1	0	0	0	1	2	secondary	2
126	Prothesis	2	40-50	male	3	3	Prothese, primär	open	Hüft- TEP	1	1		0	1	2	keinen	1		2			3		6	5	170	3	225	3	225	5	61	3	0	1	0		2	2	2	7	0	0	nie	5	2	secondary	2
127	Osteosynthesis	1	20-30	female	4	2	Osteosynthese	open	Liss- Tibia	1	2	1	4	4	1	Staphylococcus epidermididis	9		2		positiv	1	fakultativ Anaerob	3	1	19	1	212	3	6	1	26	1	1	2	1	Streptococcus agalagticae	2	2	2	4	1	6	5	4	2	postoperativ	1
129	Osteosynthesis	1	60-70	male	2	3	Osteosynthese	open	LCP	1	1		0	1	1	Staphylococcus aureus	8		2		positiv	1	fakultativ Anaerob	3	2	5	1	5	1	1	1	16	0	1	2	0		1	4	1	1	0	1	0	1	2	postoperativ	1
130	Osteosynthesis	1	60-70	male	3	3	Reosteosynthese	open	Liss- Femur	1	2	2	2	1	1	Enterococcus faecalis	4		2		negativ	2	fakultativ Anaerob	3	3	3	1	193	2	9	1	52	1	5	6	0		2	1	1	2	1	7	nie	6	2	postoperativ	1
131	Osteosynthesis	1	30-40	male	2	1	Osteosynthese	open	K-Draht	4	2	1	5	1	1	Staphylococcus aureus	8		2		positiv	1	fakultativ Anaerob	3	1	3	1	3	1	3	1	34	1	1	2	0		1	4	1	1	0	2	1	1	2	postoperativ	1
132	Prothesis	2	40-50	male	3	3	Prothese, primär	open	K-TEP (LCS)	2	1		0	2	1	Streptococcus oralis	11		2		positiv	1	fakultativ Anaerob	3	3	98	2	98	1	11	1			0	1	1	CNS	2	3	2	1	1	2	1	2	2	secondary	2
133	Prothesis	2	80-90	female	3	3	Prothese, primär	open	Duokopfprothese	1	2	1	4	1	2	keinen	1		2			3		6	5	140	3	155	2	34	1	92	1	0	1	0		1	1	1	1	1	1	0	1	2	postoperativ	1
134	Osteosynthesis	1	70-80	male	3	3	Osteosynthese	open	Gamma Nagel	3	2	2	10	1	2	keinen	1		2			3		6	5	76	2	76	1	43	1	296	4	0	1	0		2	1	1	7	0	0	0	5	2	postoperativ	1
135	Osteosynthesis	1	70-80	female	3	3	Reosteosynthese	open	Liss- Femur	1	2	2	4	1	1	MRSA	6		2		positiv	1	fakultativ Anaerob	3	3	134	3	150	2	18	1	47	1	1	2	0		1	4	1	2	0	4	3	1	2	secondary	2
136	soft tissue op	3	20-30	male	4	3	Weichteileingriff	open			2	1	7	1	1	Bacillus species	14		2		positiv	1	Fakultativ aerob	4	2	59	2	171	2	10	1	42	1	6	6	0		1	5		1	0	9	3	1	2	secondary	2
137	Osteosynthesis	1	60-70	female	4	1	Osteosynthese	open	LCP	1	2	2	17	1	1	Enterococcus faecium	5	Pseudomonas aeroguinosa	1		negativ	2	fakultativ Anaerob	3	2	6	1	125	2	70	2	52	1	0	1	0		2	1	1	7	0	1	nie	5	2	postoperativ	1
138	Osteosynthesis	1	80-90	female	3	3	Osteosynthese	open	DHS	2	2	2	8	1	1	Enterococcus faecalis	4		2		positiv	1	fakultativ Anaerob	3	3	59	2	190	2	12	1	45	1	0	1	0		1	1	1	1	1	2	nie	1	2	postoperativ	1
139	Prothesis	2	80-90	female	3	3	Prothese, primär	open	K-TEP (LCS)	2	2	2	4	2	2	keinen	1		2			3		6	5	28	1	122	2	90	2	48	1	0	1	0		2	2	2	4	0	0	nie	4	2	secondary	2
140	Osteosynthesis	1	20-30	male	8	3	Osteosynthese	open	Sandersplatte	1	1		0	2	1	Staphylococcus aureus	8		2		positiv	1	fakultativ Anaerob	3	3	43	1	43	1	3	1		1	0	1	0		1	2	2	1	0	0	0	1	2	secondary	2
141	Prothesis	2	50-60	male	6	3	Prothese, primär	open	Duokopfprothese	1	2	2	17	1	1	Staphylococcus epidermididis	9	VRE	1	Enterococcus faecalis	positiv	1	fakultativ Anaerob	3	3	94	2	183	2	44	1	31	2	0	1	0		2	1	1	1	0	0	nie	5	2	postoperativ	1
142	Prothesis	2	70-80	male	1	3	Prothese, primär	open	Epoca- Schaftprothese	3	2	2	5	1	1	Staphylococcus epidermididis	9	Morganella morganii	1		positiv	1	fakultativ Anaerob	3	3	3	1	143	2	4	1	36	1	1	2	0		1	1	1	1	0	1	0	1	2	postoperativ	1
143	Osteosynthesis	1	40-50	female	4	3	Osteosynthese	open	Platte	1	2	2	1	1	1	Staphylococcus aureus	8	E. coli	1		positiv	1	Fakultativ anaerob	3	2	140	3	176	2	42	1	38	1	1	2	0		1	1	1	2	0	2	1	1	2	postoperativ	1
144	Osteosynthesis	1	50-60	male	3	3	Osteosynthese	open	DHS	2	2	2	4	2	1	Staphylococcus epidermididis	9		2		positiv	1	Fakultativ anaerob	3	4	14	1	213	3	12	1	72	2	0	1	0		1	4	1	1	0	0	0	1	2	secondary	2
147	soft tissue op	3	50-60	female	8	3	Weichteileingriff	open			1		0	1	1	Staphylococcus aureus	8	Enterococcus faecalis	1		positiv	1	Fakultativ anaerob	3	1	19	1	19	1	8	1	18	1	0	1	0		2	5		7	0	1	0	8	1	postoperativ	1
148	Prothesis	2	70-80	female	6	3	Prothesenwechsel	open	Hüft- TEP	1	2	2	4	2	1	Enterococcus faecalis	4		2		positiv	1	fakultativ Anaerob	3	2	14	1	161	2	25	1	52	1	1	2	0		1	3	2	1	0	1	0	1	2	secondary	2
149	Prothesis	2	60-70	male	3	3	Prothese, primär	open	Hüft- TEP	1	2	2	1	2	1	Staphylococcus epidermididis	9		2		positiv	1	fakultativ Anaerob	3	3	21	1	103	2	45	1	53	1	1	2	0		2	3	2	1	0	1	0	3	2	secondary	2
150	soft tissue op	3	60-70	male	1	3	Manschettenrekonstruktion	open			1		0	1	1	Staphylococcus epidermididis	9		2		positiv	1	fakultativ Anaerob	3	4	54	2	108	2	3	1	47	1	2	3	0		1	5		1	0	3	1	1	2	secondary	2
151	Osteosynthesis	1	60-70	male	4	3	Arthrodese	open		8	1		0	1	1	Staphylococcus aureus	8		2		positiv	1	fakultativ Anaerob	3	2	3	1	36	1	3	1	22	1	1	2	0		1	1	1	1	1	5	4	1	2	secondary	2
152	Osteosynthesis	1	70-80	male	3	3	Osteosynthese	open	PFN-a	3	2	2	4	4	1	Staphylococcus aureus	8	Pseudomonas aeroguinosa	1	Enterococcus faecalis	positiv	1	fakultativ Anaerob	3	1	4	1	24	1	14	1	12	1	0	1	1	MRSA	2	2	2	7	0	5	0	5	2		3
153	Osteosynthesis	1	20-30	male	4	3	Osteosynthese	open	Drittelrohrplatte	1	2	2	1	1	1	Staphylococcus epidermididis	9		2		positiv	1	fakultativ Anaerob	3	2	3	1	137	2	10	1	47	1	7	6	0		1	2	2	3	1	7	0	1	2	postoperativ	1
154	Osteosynthesis	1	50-60	male	4	3	Arthrodese	open	Zugschraube	2	1		0	4	1	Staphylococcus aureus	8		2		positiv	1	fakultativ Anaerob	3	2	20	1	20	1	3	1			0	1	0		2	3	2	1	0	0	0	2	2	secondary	2
155	soft tissue op	3	40-50	male	6	3	Weichteileingriff	open			1		0	1	1	Staphylococcus aureus	8		2		positiv	1	fakultativ Anaerob	3	3	8	1	112	2	38	1	32	1	1	2	0		1	5		1	0	1	0	1	2	postoperativ	1
156	Osteosynthesis	1	80-90	female	1	3	Osteosynthese	open	Philosplatte	1	2	2	3	2	1	Streptococcus agalagticae	10		2		positiv	1	fakultativ Anaerob	3	1	290	5	290	3	6	1	58	1	0	1	0		1	2	2	1	0	0	.	1	2	secondary	2
157	Osteosynthesis	1	50-60	male	1	2	Osteosynthese	open	DHP	1	1		0	4	1	Bacillus species	14		2		positiv	1	Fakultativ aerob	4	3	169	3	186	2	49	1	46	1	2	3	1	Clostridium sporogenes	1	3	2	3	1	2	1	7	2	secondary	2
158	Prothesis	2	60-70	male	3	3	Prothese, primär	open	Hüft- TEP	1	1		0	1	2	keinen	1		2			3		6	5	52	1	350	4	182	4	74	2	0	1	0		1	1	1	1	0	0	0	1	2	secondary	2
159	Osteosynthesis	1	50-60	male	4	3	Arthrodese, OSG	open	Fixateur externe	6	1		0	1	1	Staphylococcus capitis	17		2		positiv	1	fakultativ Anaerob	3	2	7	1	69	1	52	2			1	2	0		2	3	2	1	0	1	nie	2	2	postoperativ	1
160	Osteosynthesis	1	60-70	female	4	3	Osteosynthese	open	Platte	1	1		0	2	1	Staphylococcus aureus	8		2		positiv	1	fakultativ Anaerob	3	2	169	4	169	2	14	1	18	1	0	1	0		1	4	1	1	0	0	0	1	2	secondary	2
161	Prothesis	2	80-90	male	3	3	Prothese, primär	open	Hüft- TEP	1	2	1	11	2	1	Enterococcus faecium	5		2		positiv	1	fakultativ Anaerob	3	2	112	3	239	3	83	2	54	1	0	1	0		2	2	2	1	0	0	nie	3	2	secondary	2
162	Osteosynthesis	1	30-40	male	4	3	Osteosynthese	open	Liss- Tibia	1	2	2	6	4	1	Staphylococcus aureus	8		2		positiv	1	fakultativ Anaerob	3	2	10	1	219	3	20	1	26	1	2	3	0		1	2	2	1	1	3	1	1	2	postoperativ	1
163	Osteosynthesis	1	40-50	male	8	3	Osteosynthese	open	K-Draht	4	1		0	2	1	Staphylococcus aureus	8	Peptostreptococcus Species	1	Streptococcus intermedius	positiv	1	fakultativ Anaerob	3	1	3	1	3	1	3	1	27	1	0	1	0		2	2	2	1	0	0	0	6	2	secondary	2
164	Prothesis	2	80-90	male	3	3	Prothesenwechsel	open	Hüft- TEP	1	2	2	34	2	1	Staphylococcus aureus	8	Enterococcus faecalis	1	Pseudomonas aeroguinosa	positiv	1	fakultativ Anaerob	3	1	420	5	455	5	15	1	181	3	0	1	1	Pseudomonas aeroguinosa	2	2	2	7	0	5	nie	5	2	secondary	2
165	Osteosynthesis	1	50-60	male	4	2	Osteosynthese	open	Drittelrohrplatte	1	2	2	7	4	1	Staphylococcus aureus	8		2		positiv	1	fakultativ Anaerob	3	2	175	4	175	2	6	1	28	1	1	2	0		1	3	2	1	1	3	0	1	2	secondary	2
167	Osteosynthesis	1	50-60	male	4	3	Osteosynthese	open	LCP	1	1		0	1	1	Staphylococcus aureus	8		2		positiv	1	fakultativ Anaerob	3	3	147	3	196	2	3	1	36	1	0	1	0		1	4	1	1	1	0	0	1	2	postoperativ	1
168	soft tissue op	3	40-50	male	4	3	Weichteileingriff	open			1		0	1	1	Streptococcus agalagticae	10		2		positiv	1	fakultativ Anaerob	3	2	173	4	185	2	109	3	46	1	1	2	0		1	5		1	0	1	0	1	2	secondary	2
169	soft tissue op	3	20-30	male	4	3	Weichteileingriff				1		0	1	1	Staphylococcus aureus	8	Pseudomonas aeroguinosa	1	Proteus mirabilis	positiv	1	fakultativ Anaerob	3	2	4	1	29	1	3	1	32	1	0	1	0		2	5		3	0	0	0	6	2	secondary	2
170	soft tissue op	3	40-50	female	3	3	Weichteileingriff	open			1		0	1	1	Enterococcus faecium	5	Staphylococcus epidermididis	1		positiv	1	fakultativ Anaerob	3	2	217	5	226	3	32	1	22	0	0	1	0		1	5		1	0	0	0	1	2	postoperativ	1
171	Osteosynthesis	1	60-70	male	4	3	Osteosynthese	open	Titan-4-Loch-Platte	1	2	2	24	1	1	Staphylococcus aureus	8		2		positiv	1	fakultativ Anaerob	3	2	35	1	39	1	7	1	34	1	0	1	0		1	1	1	3	0	1	nie	1	2	postoperativ	1
172	soft tissue op	3	70-80	female	5	3	Weichteileingriff	open			2	2	6	1	1	MRSA	6		2		positiv	1	fakultativ Anaerob	3	1		6	85	1	12	1	52	1	0	1	0		1	5		1	0	0	nie	1	2	postoperativ	1
173	Osteosynthesis	1	70-80	female	6	3	Osteosynthese	open	Platte	1	2	2	3	2	1	Enterobacter cloacae	3	MRSA	1		negativ	2	Fakultativ anaerob	3	1	105	3	265	3		6	50	1	0	1	1	Candida albicans	2	2	2	7	0	8	nie	5	2	postoperativ	1
174	soft tissue op	3	70-80	female	4	3	Weichteileingriff	open			1		0	1	1	Staphylococcus aureus	8		2		positiv	1	fakultativ Anaerob	3	1	149	3	201	3	12	1	42	2	3	4	0		1	5		2	0	3	0	1	2	secondary	2
175	soft tissue op	3	60-70	female	3	2	Weichteileingriff	open			2	1	13	1	1	Staphylococcus aureus	8	Enterococcus faecalis	1		positiv	1	fakultativ Anaerob	3	2		6	144	2	3	1	24	1	3	4	0		1	5		1	1	5	2	1	2	postoperativ	1
176	soft tissue op	3	80-90	female	4	3	Weichteileingriff	open			2	2	8	1	1	MRSA	6	Bacteroides species	1	Enterococcus faecium	positiv	1	fakultativ Anaerob	3	1	52	2	231	3	100	2	168	2	0	1	0		2	5		2	0	6	nie	5	1	postoperativ	1
177	soft tissue op	3	30-40	male	4	1	Weichteileingriff	open			1		0	1	1	Staphylococcus aureus	8		2		positiv	1	fakultativ Anaerob	3	1	171	4	171	2	3	1	18	1	0	1	0		1	5		1	0	0	nie	1	1	postoperativ	1
178	Osteosynthesis	1	20-30	male	3	1	Osteosynthese	open	AFN	3	2	1	16	1	1	Enterococcus faecium	5		2		positiv	1	Fakultativ anaerob	3	3	3	1	138	2	20	1	17	1	4	5	0		1	4	1	1	0	4	0	1	2	postoperativ	1
179	Osteosynthesis	1	70-80	male	2	1	Osteosynthese	open	K-Draht	4	2	1	5	4	1	Staphylococcus aureus	8		2		positiv	1	fakultativ Anaerob	3	3	95	2	176	2	18	1	36	1	1	2	0		1	3	2	1	1	5	2	1	2	postoperativ	1
180	Osteosynthesis	1	30-40	male	1	3	Materialentfernung	open	Hakenplatte	1	1		0	1	1	Staphylococcus aureus	8		2		positiv	1	fakultativ Anaerob	3	2	175	4	175	2	3	1	32	1	0	1	0		1	4	1	1	0	0	0	1	2	postoperativ	1
181	Osteosynthesis	1	60-70	male	3	3	Osteosynthese	open	AFN	3	1		0	1	1	Staphylococcus aureus	8		2		positiv	1	fakultativ Anaerob	3	1	74	2	231	3	12	1			2	3	0		1	4	1	1	0	3	1	1	2	postoperativ	1
182	Osteosynthesis	1	10-20	male	5	3	Osteosynthese	open	Fixateur interne	7	2	2	3	1	1	Staphylococcus aureus	8		2		positiv	1	fakultativ Anaerob	3	3	198	4	198	2	3	1			0	1	0		1	1	1	1	0	0	0	1	2	secondary	2
183	soft tissue op	3	20-30	male	3	3	Arthroskopie-Knie	closed			1		0	1	1	Staphylococcus aureus	8		2		positiv	1	fakultativ Anaerob	3	2	388	5	388	4	23	1	28	1	2	3	0		1	5		1	0	2	0	1	2	postoperativ	1
184	Osteosynthesis	1	60-70	female	9	3	Reosteosynthese	open	Reko-Platte	1	1		0	1	1	Staphylococcus aureus	8	Enterococcus faecalis	1		positiv	1	fakultativ Anaerob	3	2	74	2	152	2	7	1		0	1	2	0		1	1	1	1	0	1	0	1	2	postoperativ	1
187	Osteosynthesis	1	60-70	female	6	3	Weichteileingriff	open	Drittelrohrplatte	1	2	2	19	1	2	keinen	1		2			3		6	5	330	5	239	3	9	1	22	0	0	1	0		1	2	2	1	0	1	0	1	2	postoperativ	1
188	Osteosynthesis	1	40-50	male	2	2	Osteosynthese	open	Fixateur externe	6	1		0	3	2	keinen	1		2			3		6	5	40	1	48	1		6	16	1	0	1	0		1	3	2	1	0	0	0	1	2	postoperativ	1
189	Osteosynthesis	1	60-70	male	4	1	Osteosynthese	open	Philosplatte	1	1		0	1	2	keinen	1		2			3		6	5	68	2	248	3	32	1	136	9	0	1	0		1	5		2	0	1	0	1	1	postoperativ	1
190	Osteosynthesis	1	50-60	female	4	3	Osteosynthese	open	Drittelrohrplatte	1	1		0	2	1	Staphylococcus aureus	8	Pseudomonas putida	1		positiv	1	fakultativ Anaerob	3	2	5	1	7	1	3	1	43	1	1	2	0		1	2	2	1	0	1	0	1	2	postoperativ	1
191	soft tissue op	3	60-70	male	3	3	Sehnenrekonstruktion	open			1		0	1	1	Staphylococcus lugdunensis	20		2		positiv	1	fakultativ Anaerob	3	2	72	2	111	2	7	1	41	1	1	2	0		1	5		1	0	1	0	1	1	postoperativ	1
192	Osteosynthesis	1	70-80	male	5	3	Osteosynthese	open	Pedikelschraube	2	2	1	11	1	1	keinen	1		2			3		6	5	180	4	180	2		6	106	1	0	1	0		2	1	1	7	0	1	0	5	2	postoperativ	1
193	Osteosynthesis	1	10-20	male	6	2	Osteosynthese	open	Schraubenosteosynthese	2	2	2	16	1	1	Staphylococcus epidermididis	9		2		positiv	1	fakultativ Anaerob	3	1		6	26	1	2	1	20	1	1	2	0		1	1	1	2	0	3	1	1	2	postoperativ	1
194	soft tissue op	3	70-80	male	4	3	Weichteileingriff	open			1		0	1	1	Staphylococcus aureus	8		2		positiv	1	fakultativ Anaerob	3	3	46	1	63	1	3	1	40	1	1	2	0		1	5		1	0	1	0	1	1	postoperativ	1
195	Prothesis	2	70-80	male	3	3	Prothese, primär	open	Hüft- TEP	1	2	2	5	2	1	Enterococcus faecium	5		2		positiv	1	Fakultativ anaerob	3	2	272	5	272	3	5	1	61	1	1	2	0		2	2	2	1	1	3	0	3	2	postoperativ	1
196	Osteosynthesis	1	80-90	female	4	1	Osteosynthese	open	Drittelrohrplatte	1	2	2	2	4	1	Staphylococcus aureus	8		2		positiv	1	fakultativ Anaerob	3	2	63	1	265	3	151	4	40	1	0	1	1	Stenotrophomonas maltophiliae	1	3	2	3	0	1	nie	1	2	postoperativ	1
197	soft tissue op	3	40-50	male	3	3	Weichteileingriff	open			2	1	25	1	2	keinen	1		2			3		6	5		6	21	1	6	1	27	1	0	1	0		1	5		2	0	2	0	1	2	secondary	2
198	soft tissue op	3	50-60	male	8	1	Weichteileingriff	open			1		0	1	2	keinen	1		2			3		6	5	62	2	62	1	25	1	48	1	0	1	0		1	5		1	0	2	0	1	1	postoperativ	1
199	Prothesis	2	40-50	male	3	3	Prothese, primär	open	Hüft- TEP	1	1		0	1	2	keinen	1		2			3		6	5	49	1	101	2	30	1	283	1	0	1	0		1	1	1	1	0	1	0	1	2	secondary	2
200	Osteosynthesis	1	30-40	female	4	3	Materialentfernung	open			1		0	2	1	Staphylococcus aureus	8		2		positiv	1	fakultativ Anaerob	3	2	4	1	4	1	3	1			0	1	0		1	4	1	1	0	0	0	1	2	secondary	2
201	Osteosynthesis	1	70-80	male	8	1	Osteosynthese	open	Sandersplatte	1	2	2	15	1	1	Pseudomonas aeroguinosa	13		2		negativ	2	Aerob	1	2	64	2	210	3	207	5	44	4	0	1	0		2	1	1	7	0	1	nie	5	2	postoperativ	1
202	soft tissue op	3	70-80	male	3	3	Weichteileingriff	open			2	2	2	1	1	Staphylococcus aureus	8		2		positiv	1	fakultativ Anaerob	3	1	3	1	107	2	19	1	29	1	1	2	0		1	5		1	1	2	0	1	1	postoperativ	1
203	Osteosynthesis	1	50-60	male	3	3	Osteosynthese	open	Fixateur externe	6	2	2	9	4	1	Staphylococcus haemolyticus	18		2		positiv	1	fakultativ Anaerob	3	3		6	156	2	7	1	37	1	2	3	0		1	3	2	1	0	4	0	1	2	postoperativ	1
204	Osteosynthesis	1	70-80	male	8	3	Osteosynthese	open	Sandersplatte	1	1		0	1	2	keinen	1		2			3		6	5	9	1	19	1	3	1	22	1	0	1	0		1	1	1	3	0	0	0	1	2	postoperativ	1
205	soft tissue op	3	40-50	male	4	3		open			1		0	1	1	Fusobacterium nucleatum	24		2		negativ	2	Aerob	1	2	269	5	269	3	3	1	26	1	0	1	1	Pseudomonas aeroguinosa	2	5		3	0	2	nie	6	1	postoperativ	1
206	Prothesis	2	70-80	male	3	3	Prothese, primär	open	Hüft- TEP	1	2	1	14	1	1	Staphylococcus epidermididis	9		2		positiv	1	fakultativ Anaerob	3	3		6	70	1	12	1	28	1	1	2	0		1	1	1	1	0	1	0	1	2	postoperativ	1
207	Osteosynthesis	1	30-40	male	6	3	Osteosynthese	open	Fixateur externe	6	2	2	2	4	1	MRSA	6	Staphylococcus aureus	1	E. coli	positiv	1	fakultativ Anaerob	3	2	14	1	16	1	3	1	37	1	7	6	0		1	3	2	2	0	7	0	1	2	postoperativ	1
208	Osteosynthesis	1	50-60	male	3	3	Osteosynthese	open	LCP	1	2	2	2	4	1	MRSA	6	Staphylococcus aureus	1	Pseudomonas aeroguinosa	positiv	1	fakultativ Anaerob	3	2		6	15	1	3	1	36	1	0	1	0		1	3	2	3	0	9	nie	1	2	secondary	2
209	soft tissue op	3	70-80	male	3	3	Fasciotomie	open			2	2	26	1	1	Staphylococcus aureus	8	Enterococcus faecalis	1		positiv	1	fakultativ Anaerob	3	3		6	134	2	6	1	24	1	6	6	0		1	5		1	0	7	1	1	1	postoperativ	1
